# Supplementary material for: Prevalence and Positive Correlates of Posttraumatic Stress Disorder Symptoms among Chinese Patients with Hematological Malignancies: A Cross-Sectional Study
Source: PLoS One. 2015 Dec 15;10(12):e0145103. doi: 10.1371/journal.pone.0145103 (PMC4679613; doi:10.1371/journal.pone.0145103)
Supplement: S1 Dataset — The supporting dataset includes the data underlying our findings in this study. (XLS) [file pone.0145103.s001.xls]

## Sheet: Sheet1
Code	Gender	Age	Agegroup	Marital status	Educational level	Household monthly income	Place of residence	Payment type	Other chronic comorbidity	Time since diagnosis	Time since diagnosis group	Disease type	Disease type group	Disease status	Phase of chemotherapy	PCL-C1	PCL-C2	PCL-C3	PCL-C4	PCL-C5	PCL-C6	PCL-C7	PCL-C8	PCL-C9	PCL-C10	PCL-C11	PCL-C12	PCL-C13	PCL-C14	PCL-C15	PCL-C16	PCL-C17	AHS1	AHS2	AHS3	AHS4	AHS5	AHS6	AHS7	AHS8	AHS9	AHS10	AHS11	AHS12	LOT-R1	LOT-R2	LOT-R3	LOT-R4	LOT-R5
1	male	51	36–55	Married/cohabiting	Senior high school	1001–2000	Urban	Medical insurance	Yes	72	>12	Non-Hodgkin’s lymphoma	Non-leukemia	Relapse/treatment failure	Consolidation therapy	4	2	3	5	4	3	2	3	3	3	3	4	4	4	4	2	5	1	1	1	1	1	1	4	1	1	1	4	3	3	1	4	1	4
2	male	47	36–55	Married/cohabiting	Senior high school	≤1000	Urban	Medical insurance	Yes	2	≤3	Acute leukemia	Leukemia	Relapse/treatment failure	Consolidation therapy	3	2	2	3	3	2	3	2	2	2	3	3	3	3	3	3	1	2	3	3	2	3	2	2	2	2	3	3	2	4	4	3	4	4
3	male	25	≤35	Single/divorced/widowed/separated	University or above	≤1000	Rural	Medical insurance	No	21	>12	Non-Hodgkin’s lymphoma	Non-leukemia	Relapse/treatment failure	Consolidation therapy	2	1	1	3	2	3	1	1	1	2	1	4	1	1	2	2	2	2	2	3	3	4	3	4	3	2	2	4	1	4	3	3	3	4
4	female	54	36–55	Married/cohabiting	Senior high school	1001–2000	Urban	Medical insurance	Yes	1	≤3	Acute leukemia	Leukemia	New onset	None or inductive therapy	2	1	1	5	3	2	3	1	1	1	1	2	2	1	2	3	1	4	4	1	4	2	4	4	4	4	3	4	4	5	4	4	4	4
5	female	60	≥56	Married/cohabiting	Senior high school	2001–3000	Rural	Medical insurance	No	1	≤3	Acute leukemia	Leukemia	New onset	None or inductive therapy	3	1	1	2	2	1	1	1	1	1	1	1	3	2	1	1	3	4	3	2.6	2	2	3	1	3	4	4	4	3	4	3	3	3	2
6	female	59	≥56	Married/cohabiting	Senior high school	2001–3000	Urban	Medical insurance	No	1	≤3	Non-Hodgkin’s lymphoma	Non-leukemia	Relapse/treatment failure	Consolidation therapy	3	1	1	3	1	1	1	1	1	2	1	1	1	1	1	1	1	4	4	3	3	3	2	4	3	3	3	2	2	5	3	5	5	5
7	female	43	36–55	Married/cohabiting	University or above	2001–3000	Urban	Medical insurance	No	13	>12	Non-Hodgkin’s lymphoma	Non-leukemia	Persistence	None or inductive therapy	1	1	1	1	1	1	1	1	1	1	1	1	3	2	1	1	2	4	3	1	3	1	4	1	4	4	3	1	3	5	3	4	5	5
8	male	62	≥56	Married/cohabiting	University or above	≥3000	Urban	Medical insurance	No	3	≤3	Acute leukemia	Leukemia	Relapse/treatment failure	Consolidation therapy	5	3	4	5	3	4	3	3	4	5	5	5	5	5	5	5	3	4	4	4	4	4	4	4	3	4	4	4	4	4	3	3	2	2
9	male	17	≤35	Single/divorced/widowed/separated	Junior high school	≤1000	Rural	Medical insurance	No	23	>12	Acute leukemia	Leukemia	Relapse/treatment failure	Intensive therapy	3	2	1	5	2	3	4	1	4	5	4	4	3	5	4	4	4	2	2	3	3	3	2	4	2	1	1	4	1	1	3	2	2	3
10	male	20	≤35	Single/divorced/widowed/separated	Senior high school	≤1000	Rural	Medical insurance	No	5	4–6	Acute leukemia	Leukemia	Persistence	Intensive therapy	3	2	2	5	1	5	4	2	4	4	2	5	2	4	4	4	2	2	2	3	3	2	4	4	3	3	3	3	2	2	2	2	3	3
11	male	58	≥56	Married/cohabiting	Junior high school	≤1000	Rural	Medical insurance	No	4	4–6	Acute leukemia	Leukemia	Persistence	Intensive therapy	3	4	2	5	4	2	1	2	1	3	3	5	2.1	4	3	4	4	2	1	3	2	2.1	1	3	4	4	3	4	1	5	4	4	5	5
12	male	47	36–55	Married/cohabiting	University or above	2001–3000	Urban	Medical insurance	Yes	1	≤3	Acute leukemia	Leukemia	New onset	Consolidation therapy	3	3	3	3	3	3	3	3	3	3	3	3	3	3	3	3	3	4	4	4	4	1	4	4	4	4	4	4	4	5	3	4	1	3
13	male	53	36–55	Married/cohabiting	Junior high school	≤1000	Rural	Self-payment	No	1	≤3	Acute leukemia	Leukemia	New onset	None or inductive therapy	5	5	4	5	1	4	1	1	1	5	1	2	3	4	3	4	1	1	2	4	1	4	1	4	1	2	1	3	1	3	2	1	1	4
14	male	24	≤35	Single/divorced/widowed/separated	Junior high school	≥3000	Rural	Self-payment	No	3	≤3	Acute leukemia	Leukemia	Persistence	None or inductive therapy	3	1	3	4	1	1	1	1	2	4	3	5	4	5	4	5	2	4	2	4	2	1	4	4	2	3	1	3	1	2	2	1	3	5
15	male	39	36–55	Single/divorced/widowed/separated	Primary school or below	≤1000	Rural	Medical insurance	Yes	6	4–6	Acute leukemia	Leukemia	Persistence	Consolidation therapy	2	2	2	5	1	4	1	4	3	2	1.4	2.2	2	5	3	5	4	4	3	3	3	1	3	4	3	3	2	3	3	4	3	4	1	4
16	male	28	≤35	Married/cohabiting	University or above	2001–3000	Rural	Medical insurance	No	1	≤3	Acute leukemia	Leukemia	New onset	None or inductive therapy	2	2	2	3	3	3	3	2	3	3	1	4	3	3	3	3	3	2	3	3	3	3	3	3	3	3	3	3	3	3	3	3	3	3
17	male	42	36–55	Married/cohabiting	University or above	1001–2000	Urban	Medical insurance	No	25	>12	Acute leukemia	Leukemia	Relapse/treatment failure	Consolidation therapy	3	2	5	3	3	3	3	1	1	4	2	4	2	3	2	3	2	2	3	2	2	2	2	3	1	2	2	4	1	3	2	2	3	3
18	male	19	≤35	Single/divorced/widowed/separated	Junior college	2001–3000	Urban	Medical insurance	No	1	≤3	Acute leukemia	Leukemia	Relapse/treatment failure	Consolidation therapy	1	1	1	5	1.6	3	4	3	3	1.9	2	4	4	3	2	2	4	3	3	3	3	4	4	4	4	4	3	3	3	3	2	2	4	5
19	male	62	≥56	Married/cohabiting	Junior high school	≤1000	Rural	Medical insurance	No	4	4–6	Acute leukemia	Leukemia	Persistence	Consolidation therapy	3	2	3	5	2	3	2	1	3	4	1	2	3	3	2	3	3	1	3	3	3	1	3	3	2	2	1	3	1	3	3	5	3	3
20	male	19	≤35	Single/divorced/widowed/separated	Junior high school	≤1000	Urban	Self-payment	Yes	1	≤3	Acute leukemia	Leukemia	New onset	None or inductive therapy	2	1	1	5	5	2	2	4	1	1	1	2	4	3	2	3	2	1	2	3	4	2	1	4	2	1	1	3	1	3	2	4	3	5
21	male	15	≤35	Single/divorced/widowed/separated	Junior high school	1001–2000	Rural	Self-payment	No	3	≤3	Acute leukemia	Leukemia	Persistence	Consolidation therapy	2	1	1	1	1	1	1	2	3	4	3	3	4	3	3	3	4	2	2	4	3	4	2	2	2	2	1	3	1	4	3	3	3	3
22	male	62	≥56	Married/cohabiting	Junior high school	≤1000	Urban	Self-payment	No	6	4–6	Acute leukemia	Leukemia	Persistence	Consolidation therapy	5	5	5	2	1	1	1	1	1	5	1	2	1	2	1	4	1	1	2	4	1	4	4	4	1	2	4	1	4	3	2	5	1	4
23	male	46	36–55	Married/cohabiting	Junior high school	≤1000	Rural	Self-payment	No	17	>12	Acute leukemia	Leukemia	Relapse/treatment failure	Consolidation therapy	2	1.6	1.7	2	1.6	1.9	3	3	1.8	1.9	1.4	2.2	4	2.3	2	2	4	2.7	3	2.6	3	2.1	2.8	3	2.9	1	2	2.8	1	3.8	3	3	2	4
24	male	27	≤35	Married/cohabiting	Junior high school	2001–3000	Rural	Self-payment	No	1	≤3	Acute leukemia	Leukemia	New onset	Intensive therapy	2	2	2	2	3	2	2	2	2	2	1	1	3	3	3	3	3	4	4	4	4	3	4	1	4	4	4	4	2	5	5	5	5	5
25	male	22	≤35	Single/divorced/widowed/separated	Junior high school	1001–2000	Urban	Self-payment	No	27	>12	Acute leukemia	Leukemia	Persistence	Consolidation therapy	2	4	3	4	1	1	1	2	2	1	2	2	5	3	2	2	1	4	4	3	4	2	4	2	4	4	2	4	1	3	1	4	4	4
26	male	48	36–55	Married/cohabiting	Senior high school	2001–3000	Urban	Medical insurance	No	1	≤3	Acute leukemia	Leukemia	New onset	None or inductive therapy	2	2	3	2	2	1	3	2	2	2	2	2	3	2	3	2	2	3	3	2	3	3	2	3	3	2	2	2	3	4	4	4	3	3
27	male	27	≤35	Married/cohabiting	Primary school or below	≤1000	Rural	Self-payment	No	1	≤3	Acute leukemia	Leukemia	Relapse/treatment failure	Consolidation therapy	3	2	2	2	2	1	1	3	3	2	2	2	3	3	2	2	2	3	3	3	4	3	3	3	3	3	3	3	3	4	3	5	3	4
28	male	57	≥56	Married/cohabiting	Junior college	2001–3000	Urban	Medical insurance	Yes	8	7–12	Acute leukemia	Leukemia	Persistence	Consolidation therapy	2	2	2	2	1	2	2	2	2	3	3	3	3	3	2	2	1	2	2	2	4	2	2	4	3	4	4	4	3	4	3	4	3	5
29	male	49	36–55	Married/cohabiting	Junior high school	≤1000	Urban	Medical insurance	No	6	4–6	Acute leukemia	Leukemia	Persistence	Consolidation therapy	2	3	3	3	3	3	1.7	1.7	1	2	1	2.2	2	2	2	2	2.1	3	3	3	3	2	2	3	3	3	2	3	2	4	3	4	4	4
30	male	21	≤35	Single/divorced/widowed/separated	University or above	≥3000	Urban	Medical insurance	Yes	2	≤3	Acute leukemia	Leukemia	New onset	None or inductive therapy	3	2	2	3	2	2	2	3	2	2	1	3	1	2	2	2	2	3	2	3	3	3	3	3	3	3	2	3	2	4	3	3	4	4
31	male	59	≥56	Married/cohabiting	University or above	≥3000	Urban	Medical insurance	No	2	≤3	Acute leukemia	Leukemia	Persistence	None or inductive therapy	3	2	2	3	2	2	2	2	2	2	2	2	2	2	2	2	2	2	2	3	2	2	3	3	2	3	3	3	3	4	4	4	4	4
32	male	34	≤35	Married/cohabiting	Junior high school	≤1000	Rural	Medical insurance	No	11	7–12	Acute leukemia	Leukemia	Relapse/treatment failure	None or inductive therapy	2	2	1	2	1	1	3	1	3	5	1	2	3	1	2	3	3	1	3	4	3	3	2	4	1	2	1	3	1	3	2	3	1	2
33	male	34	≤35	Married/cohabiting	Junior high school	≤1000	Urban	Medical insurance	Yes	6	4–6	Acute leukemia	Leukemia	Persistence	Consolidation therapy	1	1	2	4	2	3	1	2	4	1	2	2	2	3	2	2	2	2	3	3	3	3	1	4	2	3	1	3	1	4	2	3	4	5
34	male	36	36–55	Married/cohabiting	University or above	≤1000	Urban	Medical insurance	No	7	7–12	Acute leukemia	Leukemia	Persistence	Consolidation therapy	2	1	1	1	1	3	3	3	1	2	1	4	2	2	3	2	3	3	3	3	3	2	2	3	3	3	2	3	2	4	3	4	4	4
35	male	54	36–55	Married/cohabiting	Primary school or below	≤1000	Rural	Medical insurance	No	15	>12	Acute leukemia	Leukemia	Relapse/treatment failure	Consolidation therapy	2	2	2	2	2	2	2	2	2	2	2	2	2	2	2	2	2	1	1	1	1	1	1	1	1	1	1	1	1	5	5	4	5	2
36	male	31	≤35	Married/cohabiting	Junior high school	≤1000	Rural	Self-payment	No	7	7–12	Acute leukemia	Leukemia	Relapse/treatment failure	Consolidation therapy	2	1	1	2	1	1	1	1	1	3	1	3	4	1	4	1	5	1	4	3	4	1	4	4	3	3	1	1	1	5	5	4	3	5
37	male	32	≤35	Married/cohabiting	Junior high school	≤1000	Rural	Self-payment	No	5	4–6	Acute leukemia	Leukemia	Persistence	Consolidation therapy	2	1	1	3	1	1	1	1.7	1	3	2	3	2	4	2	2	2	3	2	2	4	2	3	4	3	3	1	4	1	2	3	4	3	3
38	male	48	36–55	Married/cohabiting	Senior high school	1001–2000	Urban	Medical insurance	No	3	≤3	Acute leukemia	Leukemia	Persistence	Consolidation therapy	2	1	1	3	1	2	2	2	1	3	1	2	1	2	2	3	2	3	2	1	4	2	3	3	3	3	3	4	2	3	3	4	4	5
39	male	24	≤35	Single/divorced/widowed/separated	Junior high school	≤1000	Rural	Self-payment	No	1	≤3	Acute leukemia	Leukemia	Persistence	Intensive therapy	1	1	1	1	1	1	1	2	3	3	2	2	2	2	3	1	4	2	1	4	3	3	2	3	1	2	1	4	1	5	2	4	4	5
40	male	41	36–55	Married/cohabiting	Junior high school	1001–2000	Rural	Self-payment	No	1	≤3	Acute leukemia	Leukemia	Relapse/treatment failure	Consolidation therapy	2	1	1	2	1	2	2	5	1	3	1	4	1	1	1	1	1	3	3	4	3	1	3	4	4	2	2	4	1	3	4	4	1	4
41	male	45	36–55	Married/cohabiting	Junior high school	2001–3000	Rural	Medical insurance	Yes	17	>12	Acute leukemia	Leukemia	Relapse/treatment failure	Intensive therapy	2	1	2	2	1	2	1	2	1	2	2	2	2	2	2	2	2	3	3	2	3	2	3	3	3	3	2	2	2	3	3	3	3	3
42	male	27	≤35	Single/divorced/widowed/separated	Junior high school	≤1000	Rural	Self-payment	No	31	>12	Acute leukemia	Leukemia	Relapse/treatment failure	Consolidation therapy	2	1	1	3	1	2	2	2	2	1	1	1	2	1	2	2	3	3	4	3	3	3	3	3	3	3	3	3	3	4	3	3	3	3
43	male	26	≤35	Married/cohabiting	Junior college	1001–2000	Urban	Medical insurance	No	10	7–12	Acute leukemia	Leukemia	Persistence	Consolidation therapy	1	1	1	1	1	1	2	2	1	3	1	3	1	2	4	2	2	1	2	3	4	4	3	2	1	2	3	4	3	5	4	3	2	2
44	male	46	36–55	Married/cohabiting	Senior high school	≤1000	Urban	Self-payment	No	3	≤3	Acute leukemia	Leukemia	Persistence	None or inductive therapy	2	2	2	2	2	2	1	2	2	1	1	2	1	2	1	1	2	1	1	3	3	2	2	3	3	2	2	2	2	3	3	3	3	3
45	male	51	36–55	Married/cohabiting	Junior high school	≤1000	Urban	Medical insurance	No	7	7–12	Acute leukemia	Leukemia	Relapse/treatment failure	Consolidation therapy	2	1	1	2	1	2	1	1	1	1	2	4	1	1	3	2	2	3	3	3	3	3	3	4	3	3	3	4	2	4	3	3	4	5
46	male	41	36–55	Married/cohabiting	University or above	2001–3000	Urban	Medical insurance	No	6	4–6	Acute leukemia	Leukemia	New onset	None or inductive therapy	2	1	1	2	1	1	1	2	3	1	1	2	3	3	1	2	1	2	2	2	2	3	2	2	2.9	2	2	3	2	3	2	2	2	4
47	male	26	≤35	Single/divorced/widowed/separated	Junior college	1001–2000	Urban	Medical insurance	No	4	4–6	Acute leukemia	Leukemia	Persistence	Consolidation therapy	2	1	1	2	1	2	1	1	1	3	2	2	1	3	1	2	1	3	3	2	4	2	3	2	3	3	3	3	2	4	4	3	4	4
48	male	47	36–55	Married/cohabiting	University or above	2001–3000	Urban	Medical insurance	Yes	3	≤3	Acute leukemia	Leukemia	Persistence	None or inductive therapy	1	1	1	2	2	2	2	2	1	2	1	1	1	2	2	2	1	3	3	3	4	4	4	4	4	4	4	4	4	5	5	5	5	5
49	male	31	≤35	Married/cohabiting	University or above	≤1000	Urban	Medical insurance	Yes	3	≤3	Acute leukemia	Leukemia	Persistence	Consolidation therapy	2	1	1	2	1	1	1	2	1	2	1	2	2	1	2	2	2	3	3	3	3	3	3	3	3	2	2	3	2	4	4	4	3	5
50	male	20	≤35	Single/divorced/widowed/separated	Junior high school	1001–2000	Rural	Medical insurance	No	1	≤3	Acute leukemia	Leukemia	New onset	None or inductive therapy	1	2	2	1	2	1	1	1	1	1	1	2	1	3	1	2	3	2	1	4	3	2	3	4	3	2	3	4	2	5	4	3	3	4
51	male	54	36–55	Married/cohabiting	University or above	≤1000	Urban	Medical insurance	Yes	18	>12	Acute leukemia	Leukemia	Persistence	Consolidation therapy	2	1	1	2	1	1	1	2	1	3	1	2	1	3	1	2	1	3	3	2	3	2	3	3	3	3	3	3	4	4	5	3	4	3
52	male	16	≤35	Single/divorced/widowed/separated	Junior high school	2001–3000	Rural	Medical insurance	No	11	7–12	Acute leukemia	Leukemia	Relapse/treatment failure	Consolidation therapy	1	1	1	1	1	1	1	1	2	1	1	2	3	3	3	1	2	4	3	3	4	4	4	4	4	4	1	3	2	4	3	5	3	4
53	male	54	36–55	Married/cohabiting	Primary school or below	≥3000	Rural	Medical insurance	Yes	27	>12	Acute leukemia	Leukemia	Relapse/treatment failure	Consolidation therapy	1	1	1	2	1	1	1	1	3	1	1	1	1	4	3	1	1	2	3	1	1	1	3	2	3	2	3	3	2	4	4	4	4	4
54	male	62	≥56	Single/divorced/widowed/separated	Primary school or below	≤1000	Rural	Medical insurance	Yes	8	7–12	Acute leukemia	Leukemia	Persistence	None or inductive therapy	1	1	2	1	1	4	1	1	2	1	1	2	2	1	2	1	1	4	4	2	3	3	4	3	4	1	4	3	4	3.8	3.4	1	4	3
55	male	28	≤35	Single/divorced/widowed/separated	Junior college	≥3000	Urban	Medical insurance	No	17	>12	Acute leukemia	Leukemia	Relapse/treatment failure	Consolidation therapy	1	2	1	1	2	2	2	2	1	1	1	2	2	1	1	1	1	4	3	2	4	2	3	1	4	3	3	2	3	5	5	4	2	4
56	male	23	≤35	Single/divorced/widowed/separated	Junior college	≤1000	Rural	Medical insurance	Yes	9	7–12	Acute leukemia	Leukemia	Persistence	Consolidation therapy	1	1	2	2	1	2	2	1	1	1	1	2	1	3	1	1	1	4	4	2	3	2	4	2	4	3	2	3	2	4	3	3	3	4
57	male	16	≤35	Single/divorced/widowed/separated	Junior high school	2001–3000	Urban	Medical insurance	No	1	≤3	Acute leukemia	Leukemia	New onset	None or inductive therapy	1	1	1	2	1.6	2	2	1	1	2	1	1	1	3	1	1	1	4	3	3	4	3	3	4	4	2	2	2	2	3	3	4	4	4
58	male	25	≤35	Married/cohabiting	Senior high school	1001–2000	Rural	Self-payment	No	1	≤3	Acute leukemia	Leukemia	New onset	None or inductive therapy	1	1	1	2	2	2	2	1	2	2	1	1	1	1	1	1	1	3	3	2	3	2	2	2	3	2	2	2	2	4	4	4	4	4
59	male	59	≥56	Married/cohabiting	Junior college	1001–2000	Urban	Medical insurance	Yes	85	>12	Acute leukemia	Leukemia	Relapse/treatment failure	Intensive therapy	1	1	1	2	1	1	1	3	1	1	1	1	1	2	2	2	1	3	4	2	2	2	4	3	3	4	4	2	4	4	4	3	4	4
60	male	61	≥56	Married/cohabiting	Junior college	≤1000	Urban	Medical insurance	Yes	12	7–12	Acute leukemia	Leukemia	Relapse/treatment failure	Consolidation therapy	2	1	1	2	1	1	1	2	1	1	1	2	1	2	1	1	1	3	4	3	1	3	3	3	3	3	3	2.8	1	5	5	4	5	5
61	male	28	≤35	Single/divorced/widowed/separated	Junior high school	≤1000	Rural	Medical insurance	No	4	4–6	Acute leukemia	Leukemia	Relapse/treatment failure	Consolidation therapy	2	2	1	2	1	1	1	1	1	1	1	1	1	1	2	1	2	1	3	2	1	2	2	2	1	1	1	1	1	4	2	5	3	4
62	male	63	≥56	Married/cohabiting	University or above	≥3000	Urban	Medical insurance	Yes	80	>12	Acute leukemia	Leukemia	Persistence	None or inductive therapy	2	1	1	1	1	1	1	1	1	1	1	1	1	3	1	1	2	3	3	1	1	1	3	3	3	3	3	3	3	3	3	4	3	3
63	male	56	≥56	Married/cohabiting	Junior high school	≤1000	Rural	Self-payment	No	12	7–12	Acute leukemia	Leukemia	Persistence	None or inductive therapy	2	1	2	2	1	1	1	1	1	1	1	1	1	2	1	1	1	1	1	1	1	3	4	4	3	4	1	1	1	5	3	5	1	4
64	male	57	≥56	Married/cohabiting	Junior college	2001–3000	Urban	Medical insurance	No	9	7–12	Acute leukemia	Leukemia	Persistence	Consolidation therapy	1	1	1	2	1	1	1	1	1	1	1	2	1	2	1	2	1	4	3	1	3	1	3	2	3	2	3	1	3	4	4	4	4	5
65	male	21	≤35	Single/divorced/widowed/separated	Junior college	≥3000	Urban	Medical insurance	No	4	4–6	Acute leukemia	Leukemia	Persistence	Intensive therapy	1	1	1	2	1	1	1	1	1	2	1	1	1	1	1	1	1	4	1	2	4	3	4	3	3	3	2	4	1	3	4	3	4	4
66	male	35	≤35	Married/cohabiting	Senior high school	≤1000	Urban	Medical insurance	No	11	7–12	Acute leukemia	Leukemia	Persistence	Intensive therapy	1	2	1	1	1	1	1	1	1	1	1	1	1	1	1	1	1	4	4	1	4	2	4	4	4	4	3	3	3	3	5	5	5	5
67	male	54	36–55	Married/cohabiting	Senior high school	≤1000	Urban	Medical insurance	Yes	3	≤3	Acute leukemia	Leukemia	Persistence	None or inductive therapy	1	1	1	1	1	1	1	1	1	1	1	1	1	1	1	1	1	4	4	1	4	4	4	3	4	3	2	2	2	2	5	1	5	5
68	male	41	36–55	Married/cohabiting	Junior high school	2001–3000	Rural	Medical insurance	Yes	8	7–12	Acute leukemia	Leukemia	Persistence	Consolidation therapy	1	1	1	1	1	1	1	1	1	1	1	1	1	1	1	1	1	4	4	2	4	1	4	1	4	4	4	1	3	4	4	3	5	5
69	male	18	≤35	Single/divorced/widowed/separated	Senior high school	2001–3000	Urban	Self-payment	No	7	7–12	Acute leukemia	Leukemia	Persistence	Intensive therapy	1	1	1	1	1	1	1	1	1	1	1	1	1	1	1	1	1	4	1	3	2	2	3	2	3	2	2	2	1	3	4	4	1	2
70	male	30	≤35	Married/cohabiting	University or above	≤1000	Urban	Medical insurance	No	6	4–6	Acute leukemia	Leukemia	Persistence	None or inductive therapy	1	1	1	1	1	1	1	1	1	1	1	1	1	1	1	1	1	4	4	1	4	4	4	3	4	3	2	2	2	2	5	1	5	5
71	female	21	≤35	Married/cohabiting	Junior high school	≤1000	Rural	Self-payment	No	9	7–12	Acute leukemia	Leukemia	Persistence	Consolidation therapy	5	3	4	5	3	4	4	3	5	5	5	5	5	5	5	5	5	1	1	4	4	1	3	4	4	4	1	4	3	5	5	5	5	5
72	female	32	≤35	Married/cohabiting	Primary school or below	≤1000	Rural	Medical insurance	Yes	1	≤3	Acute leukemia	Leukemia	New onset	None or inductive therapy	5	4	5	5	4	4	4	4	4	1.9	3	4	4	4	4	4	4	1	3	3	4	2	3	3	3	2.8	2	4	1	5	2	4	3	4
73	female	56	≥56	Single/divorced/widowed/separated	Junior high school	1001–2000	Urban	Medical insurance	Yes	31	>12	Acute leukemia	Leukemia	Persistence	Intensive therapy	3	3	4	5	4	3	3	4	2	5	1	5	5	5	1	5	5	3	3	3	3	3	3	4	4	3	1	4	4	2	2	1	1	1
74	female	38	36–55	Married/cohabiting	Junior high school	1001–2000	Rural	Medical insurance	No	18	>12	Acute leukemia	Leukemia	Relapse/treatment failure	Consolidation therapy	4	3	3	4	2	5	4	3	3	3	3	4	4	4	4	4	4	3	3	3	3	2	3	3	3	2	2	3	2	4	3	3	3	4
75	female	25	≤35	Married/cohabiting	University or above	1001–2000	Urban	Medical insurance	Yes	8	7–12	Acute leukemia	Leukemia	Persistence	Consolidation therapy	2	1	2	3	2	3	2	1	4	5	5	5	5	5	5	5	5	3	2	2	3	2	3	4	4	4	3	4	1	5	2	3	2	2
76	female	59	≥56	Married/cohabiting	Senior high school	≥3000	Urban	Medical insurance	No	1	≤3	Acute leukemia	Leukemia	New onset	None or inductive therapy	5	1	5	5	1	3	3	3	1	5	3	5	3	1	1	5	1	1	1	4	4	2	3	4	2	1	1	2	1	3	3	4	3	3
77	female	49	36–55	Married/cohabiting	Junior college	2001–3000	Urban	Medical insurance	Yes	24	>12	Acute leukemia	Leukemia	Persistence	Intensive therapy	2	1	2	4	2	4	3	2	4	3	2	3	3	4	4	3	4	3	3	4	3	2	2	3	4	3	3	3	3	4	4	3	4	4
78	female	42	36–55	Married/cohabiting	Senior high school	1001–2000	Rural	Self-payment	No	12	7–12	Acute leukemia	Leukemia	Relapse/treatment failure	Consolidation therapy	2	2	3	5	2	2	2	2	3	2	1	3	4	5	4	5	3	3	2	4	2	4	1	2	3	2	3	4	1	3	3	3	3	3
79	female	38	36–55	Married/cohabiting	University or above	≥3000	Urban	Medical insurance	No	6	4–6	Acute leukemia	Leukemia	Persistence	Consolidation therapy	3	2	2	3	2	5	5	1	3	3	1	5	5	3	1	4	2	4	4	4	4	2	3	4	3	2	3	2	3	4	3	2	2	4
80	female	49	36–55	Married/cohabiting	Junior high school	1001–2000	Urban	Medical insurance	No	1	≤3	Acute leukemia	Leukemia	New onset	None or inductive therapy	4	3	3	4	4	3	2	1.7	3	1.9	1.4	3	3	2	3	3	4	1	2.7	3	3	2	1	4	1	3	3	3	2	4	1	4	2	4
81	female	74	≥56	Single/divorced/widowed/separated	University or above	2001–3000	Urban	Medical insurance	Yes	3	≤3	Acute leukemia	Leukemia	Persistence	None or inductive therapy	3	3	3	4	3	3	3	3	3	2	2	4	2	2	2	3	3	3	3	3	3	1	3	3	3	3	3	3	3	4	3	3	3	4
82	female	64	≥56	Married/cohabiting	Junior high school	≤1000	Urban	Medical insurance	Yes	2	≤3	Acute leukemia	Leukemia	Persistence	Consolidation therapy	3	2	2	2	4	2	2	1.7	1	2	1	2	3	5	4	5	5	3	3	3	3	2	3	4	2.9	2.8	1	4	1	2	1	5	2	5
83	female	55	36–55	Married/cohabiting	Primary school or below	2001–3000	Rural	Self-payment	No	1	≤3	Acute leukemia	Leukemia	New onset	None or inductive therapy	3	1	4	4	3	5	5	1	3	1	1	2	2	3	3	2	3	3	3	4	3	4	2	4	2	3	2	4	2	3	2	3	2	4
84	female	31	≤35	Married/cohabiting	Junior college	≤1000	Urban	Medical insurance	No	10	7–12	Acute leukemia	Leukemia	Persistence	Consolidation therapy	2	2	2	2	1	3	3	1	1	1	1	2	5	5	5	5	5	3	3	3	4	1	4	4	3	3	1	4	1	3	4	3	3	4
85	female	69	≥56	Married/cohabiting	Junior high school	≤1000	Rural	Medical insurance	Yes	5	4–6	Acute leukemia	Leukemia	Relapse/treatment failure	Consolidation therapy	2	4	2	3	4	2	4	4	2	4	1	3	2	4	1	2	2	4	4	3	4	1	1	3	2	3	3	2	2	4	4	4	4	3
86	female	68	≥56	Married/cohabiting	University or above	2001–3000	Urban	Medical insurance	Yes	2	≤3	Acute leukemia	Leukemia	New onset	None or inductive therapy	3	3	1.7	3	3	4	4	4	4	4	1	2	3	1	2	1	2	2	2	4	3	4	2	4	3	3	4	4	3	5	2	3	3	4
87	female	43	36–55	Married/cohabiting	University or above	2001–3000	Rural	Medical insurance	No	5	4–6	Acute leukemia	Leukemia	Relapse/treatment failure	Consolidation therapy	3	3	2	3	3	3	2	2	2	3	2	2	4	3	2	3	3	2	2	3	2	3	2	2	2	2	3	3	2	3	3	2	3	4
88	female	49	36–55	Married/cohabiting	Junior high school	≤1000	Urban	Medical insurance	No	1	≤3	Acute leukemia	Leukemia	New onset	None or inductive therapy	3	2	3	3	2	3	3	1.7	4	3	1	2	3	2	3	3	3	3	3	3	4	2	2	3	3	3	2	3	2	3	3	4	3	4
89	female	23	≤35	Single/divorced/widowed/separated	University or above	≤1000	Urban	Self-payment	No	11	7–12	Acute leukemia	Leukemia	Persistence	Consolidation therapy	2	2	3	2	4	3	2	1	2	3	1	3	4	3	2	2	5	3	3	3	4	2	3	3	3	3	2	2	2	3	3	3	3	4
90	female	56	≥56	Married/cohabiting	Junior high school	1001–2000	Urban	Medical insurance	No	1	≤3	Acute leukemia	Leukemia	Relapse/treatment failure	Consolidation therapy	2	3	2	3	3	2	2	2	4	2	2	2	3	3	2	2	3	3	4	4	4	3	4	1	4	4	4	4	4	5	5	4	5	5
91	female	68	≥56	Married/cohabiting	Senior high school	≤1000	Rural	Medical insurance	Yes	17	>12	Acute leukemia	Leukemia	Persistence	Consolidation therapy	2	4	2	2	2	2	2	2	2	3	2	2	3	2	2	2	4	3	4	3	4	2	3	4	4	4	3	3	4	4	4	5	4	5
92	female	50	36–55	Single/divorced/widowed/separated	Junior high school	≤1000	Urban	Medical insurance	Yes	17	>12	Acute leukemia	Leukemia	Persistence	Consolidation therapy	2	2	2	2	3	3	2	1.7	1	2	2	3	3	3	3	3	2	4	4	3	4	4	4	4	4	4	3	3	2	4	4	4	4	4
93	female	30	≤35	Married/cohabiting	Senior high school	1001–2000	Rural	Medical insurance	No	39	>12	Acute leukemia	Leukemia	Persistence	Consolidation therapy	2	2	1	1	1	1	1	2	2	2	3	3	3	4	4	2	4	3	3	3	3	2	1	3	2	1	1	4	1	4	3	3	3	3
94	female	50	36–55	Married/cohabiting	Junior high school	1001–2000	Urban	Medical insurance	Yes	4	4–6	Acute leukemia	Leukemia	Persistence	None or inductive therapy	2	2	2	3	3	2	2	1	1	2	1	3	3	3	2	2	4	2	2	1	2	1	4	3	3	3	4	2	2	3	2	2	4	3
95	female	51	36–55	Married/cohabiting	Junior high school	≤1000	Rural	Self-payment	No	1	≤3	Acute leukemia	Leukemia	New onset	None or inductive therapy	4	3	4	4	3	3	1.7	2	1	1	1	2	1	3	1	1	1	4	4	4	4	3	4	3	4	4	4	4	4	4	3	4	5	4
96	female	21	≤35	Single/divorced/widowed/separated	Junior high school	2001–3000	Urban	Medical insurance	Yes	3	≤3	Acute leukemia	Leukemia	Persistence	Consolidation therapy	2	2	2	3	3	2	2	2	1	2	1	2	2	3	2	3	1	3	3	2	2	2	2	2	2	2	2	3	3	3	4	4	3	4
97	female	56	≥56	Married/cohabiting	Junior high school	≤1000	Rural	Medical insurance	No	14	>12	Acute leukemia	Leukemia	Persistence	Consolidation therapy	2	1	1	2	1	2	3	2	3	2	2	1	2	3	3	2	2	2	2.7	3	2	2	3	4	4	3	3	4	2.2	4	2	5	3.5	5
98	female	32	≤35	Married/cohabiting	Senior high school	≤1000	Urban	Medical insurance	Yes	2	≤3	Acute leukemia	Leukemia	Persistence	Consolidation therapy	3	2	2	1	2	1	2	2	1	2	2	2	2	3	2	2	2	3	3	2	2	2	2	3	2	2	3	3	3	4	4	3	4	4
99	female	60	≥56	Married/cohabiting	Junior high school	≤1000	Rural	Medical insurance	No	22	>12	Acute leukemia	Leukemia	Persistence	None or inductive therapy	2	2	1	1	1	2	1	2	3	1	2	1	2	2	4	2	3	4	4	3	4	2	3	1	4	1	1	3	2	5	5	4	5	5
100	female	50	36–55	Single/divorced/widowed/separated	Junior college	1001–2000	Urban	Medical insurance	Yes	21	>12	Acute leukemia	Leukemia	Relapse/treatment failure	None or inductive therapy	2	2	2	1	1	2	2	2	1	1	1	3	2	3	2	3	2	3	4	3	4	1	4	3	4	4	3	3	4	4	4	4	5	5
101	female	27	≤35	Married/cohabiting	Primary school or below	≤1000	Rural	Self-payment	Yes	8	7–12	Acute leukemia	Leukemia	Persistence	Intensive therapy	2	1	2	3	2	2	2	1	2	3	1	2	2	1	1	2	3	3	3	2	3	2	3	2	2	2	2	3	2	4	3	5	3	4
102	female	19	≤35	Single/divorced/widowed/separated	University or above	≤1000	Urban	Medical insurance	Yes	1	≤3	Acute leukemia	Leukemia	New onset	None or inductive therapy	2	1	2	2	1	3	3	1	1	2	1	2	2	2	2	1	3	3	3	3	3	2	3	3	3	3	2	3	2	3	3	4	3	5
103	female	44	36–55	Married/cohabiting	Junior high school	1001–2000	Rural	Medical insurance	No	5	4–6	Acute leukemia	Leukemia	Persistence	Consolidation therapy	2	1	1	5	1	1	1	1	1	1	2	2	2	4	2	1	3	2	1	3	1	2	1	3	4	4	3	4	2	4	4	5	3	3
104	female	44	36–55	Married/cohabiting	Senior high school	≤1000	Urban	Medical insurance	No	2	≤3	Acute leukemia	Leukemia	Persistence	Consolidation therapy	1	2	1	2	3	1	1	1	1	2	1	1	3	3	2	2	3	4	3	4	4	1	3	4	3	4	3	2	1	4	3	4	3	4
105	female	59	≥56	Married/cohabiting	Junior high school	≤1000	Urban	Medical insurance	Yes	19	>12	Acute leukemia	Leukemia	Persistence	Consolidation therapy	2	2	2	3	1	2	1	2	2	1	1	2	3	2	2	1	1	1	3	3	2	1	3	3	1	2	2	2	2	3	2	3	3	4
106	female	44	36–55	Married/cohabiting	Primary school or below	1001–2000	Urban	Medical insurance	No	4	4–6	Acute leukemia	Leukemia	Persistence	Consolidation therapy	2	2	2	3	1	1	1	1	2	1	1	2	3	2	1	2	3	3	3	3	4	3	2	2	3	3	3	2	3	4	3	3	4	4
107	female	40	36–55	Married/cohabiting	Junior high school	1001–2000	Rural	Medical insurance	Yes	1	≤3	Acute leukemia	Leukemia	Persistence	Consolidation therapy	2	2	1	2	1.6	2	1	1.7	1	1	1	2	2	2	2	2	3	3	3	2	3	2	3	3	3	3	3	3	3	4	4	3	4	4
108	female	43	36–55	Married/cohabiting	Junior college	≥3000	Urban	Medical insurance	No	7	7–12	Acute leukemia	Leukemia	Relapse/treatment failure	None or inductive therapy	3	1	2	3	2	2	1	1	1	1	1	1	2	2	2	2	2	3	3	2	4	2	3	3	3	3	4	3	3	5	3	4	5	5
109	female	23	≤35	Single/divorced/widowed/separated	Senior high school	≤1000	Rural	Medical insurance	No	6	4–6	Acute leukemia	Leukemia	Persistence	Consolidation therapy	2	1	1	3	1	1	1	1	1	1	1	3	2	3	2	4	1	3	1	3	3	2	3	3	3	3	1	3	1	4	3	3	3	5
110	female	22	≤35	Single/divorced/widowed/separated	Junior high school	≥3000	Rural	Medical insurance	Yes	1	≤3	Acute leukemia	Leukemia	New onset	None or inductive therapy	2	1	1	3	1	3	2	1	1	1	1	4	1	2	1	1	2	3	3	1	4	1	4	3	2	4	2	4	1	3	3	2	4	5
111	female	23	≤35	Married/cohabiting	Senior high school	1001–2000	Rural	Medical insurance	No	1	≤3	Acute leukemia	Leukemia	New onset	None or inductive therapy	1	1	2	3	2	1	1	1	3	1	1	3	1	1	1	3	2	2.7	2.7	2.6	3	2.1	2.8	4	2.9	2.8	3	3	1	3	3	5	4	5
112	female	42	36–55	Married/cohabiting	Junior college	2001–3000	Urban	Medical insurance	No	12	7–12	Acute leukemia	Leukemia	Relapse/treatment failure	Consolidation therapy	2	2	1	1	1	1	1	1	2	2	2	1	3	2	2	2	2	3	3	3	3	2	2	4	3	3	3	3	3	4	4	3	5	4
113	female	31	≤35	Married/cohabiting	University or above	1001–2000	Urban	Medical insurance	No	3	≤3	Acute leukemia	Leukemia	Relapse/treatment failure	Consolidation therapy	2	1	2	2	2	1	1	1	1	2	1	2	2	2	2	2	1	3	3	2	4	1	4	3	3	2	2	3	2	3	3	4	3	4
114	female	27	≤35	Married/cohabiting	Junior high school	1001–2000	Rural	Self-payment	No	1	≤3	Acute leukemia	Leukemia	New onset	None or inductive therapy	2	2	1	2	1	1	1	1	1	1	1	1	2	2	2	2	4	2	2	4	3	2	3	2	3	3	3	3	2	3	3	4	3	3
115	female	46	36–55	Married/cohabiting	Junior high school	≤1000	Urban	Medical insurance	Yes	26	>12	Acute leukemia	Leukemia	Persistence	None or inductive therapy	2	1	2	2	2	1	1	1	1	2	1	2	2	2	2	2	1	3	3	2	4	1	4	3	3	2	2	3	2	3	3	4	3	4
116	female	22	≤35	Single/divorced/widowed/separated	Junior college	≤1000	Rural	Medical insurance	No	9	7–12	Acute leukemia	Leukemia	Persistence	None or inductive therapy	1	1	1	2	1	2	2	3	1	2	1	2	1	2	2	1	1	3	2	2	3	1	3	1	4	3	1	4	1	4	4	3	5	5
117	female	27	≤35	Married/cohabiting	University or above	≥3000	Urban	Medical insurance	No	5	4–6	Acute leukemia	Leukemia	Relapse/treatment failure	Consolidation therapy	1	2	2	2	2	1	1	2	2	1	2	2	1	2	1	1	1	4	3	4	4	2	3	2	3	3	3	2	3	4	3	3	3	4
118	female	25	≤35	Married/cohabiting	Junior high school	≤1000	Rural	Medical insurance	No	1	≤3	Acute leukemia	Leukemia	New onset	None or inductive therapy	1	1	1	1	1	1	1	2	1	1	1	3	3	2	1	1	2	4	3	3	4	1	1	4	4	2	2	2	1	5	5	4	5	5
119	female	28	≤35	Married/cohabiting	Junior high school	≤1000	Urban	Self-payment	No	26	>12	Acute leukemia	Leukemia	Relapse/treatment failure	Consolidation therapy	2	1	1	2	1	1	1	2	2	1	1	2	1	2	1	2	1	4	4	3	4	2	4	3	4	3	3	3	3	5	5	3	5	5
120	female	53	36–55	Married/cohabiting	Primary school or below	≤1000	Rural	Medical insurance	Yes	21	>12	Acute leukemia	Leukemia	New onset	None or inductive therapy	2	1	1	1	1	1	1	2	2	1	1	1	2	1	2	1	3	2	1	3	4	4	3	2	3	3	1	3	1	4	3	4	5	5
121	female	68	≥56	Married/cohabiting	Junior college	≥3000	Urban	Medical insurance	Yes	7	7–12	Acute leukemia	Leukemia	Relapse/treatment failure	Consolidation therapy	2	2	2	2	1	1	1	1	1	1	1	2	1	2	1	1	2	3	3	2	3	1	3	1	4	4	4	1	4	5	5	3	5	5
122	female	51	36–55	Single/divorced/widowed/separated	Junior college	1001–2000	Urban	Medical insurance	No	1	≤3	Acute leukemia	Leukemia	Relapse/treatment failure	Consolidation therapy	2	1	1	1	2	2	2	2	1	1	1	1	1	1	1	1	2	3	3	3	2	1	4	1	4	4	4	3	4	5	5	2	5	5
123	female	38	36–55	Married/cohabiting	Junior high school	≤1000	Rural	Self-payment	Yes	72	>12	Acute leukemia	Leukemia	Relapse/treatment failure	None or inductive therapy	2	1	1	2	1	2	1	1	1	1	1	2	1	2	1	2	1	2	2.7	3	2	2	3	4	4	3	3	4	2.2	4	3.4	5	3.5	5
124	female	39	36–55	Married/cohabiting	Junior college	2001–3000	Urban	Medical insurance	No	5	4–6	Acute leukemia	Leukemia	Persistence	Consolidation therapy	2	1	1	2	1	1	1	1	1	1	1	2	2	1	2	1	2	3	3	2	3	2	3	2	3	3	4	2	3	4	3	4	5	4
125	female	27	≤35	Married/cohabiting	University or above	≥3000	Urban	Medical insurance	No	4	4–6	Acute leukemia	Leukemia	Persistence	None or inductive therapy	1	2	1	2	1	1	1	1	1	1	1	1	2	2	1	2	2	3	2	2	2	2	2	2	2	2	2	2	2	4	3	3	4	4
126	female	36	36–55	Married/cohabiting	Junior high school	≥3000	Rural	Self-payment	No	1	≤3	Acute leukemia	Leukemia	Persistence	None or inductive therapy	2	1	1	2	1	1	1	2	1	1	1	1	1	2	1	1	2	3	4	2	3	2	3	3	3	3	3	3	2	3	4	4	4	3
127	female	49	36–55	Married/cohabiting	Junior college	≥3000	Urban	Medical insurance	No	1	≤3	Acute leukemia	Leukemia	Persistence	Consolidation therapy	2	1	1	2	1	1	2	2	1	1	1	1	1	1	1	1	1	3	3	2	3	1	4	3	3	3	3	2	3	4	4	3	4	4
128	female	39	36–55	Married/cohabiting	Junior college	1001–2000	Urban	Medical insurance	No	4	4–6	Acute leukemia	Leukemia	New onset	None or inductive therapy	1	1	1	1	1	1	1	1	1	1	1	2	2	2	1	1	2	3	3	1	3	2	3	2	3	3	3	2	3	4	4	3	5	5
129	female	15	≤35	Single/divorced/widowed/separated	Junior high school	2001–3000	Rural	Self-payment	No	2	≤3	Acute leukemia	Leukemia	Persistence	None or inductive therapy	1	1	1	1	1	1	1	1	1	1	1	1	3	1	1	1	2	1	1	4	3	4	3	1	3	2	3	3	1	4	4	4	4	4
130	female	27	≤35	Married/cohabiting	Junior high school	2001–3000	Rural	Self-payment	Yes	1	≤3	Acute leukemia	Leukemia	New onset	None or inductive therapy	1	2	1	1	1	1	1	1	1	1	1	1	1	2	1	1	2	2	3	2	3	2	2	2	3	2	3	2	2	3	4	4	5	3
131	female	53	36–55	Single/divorced/widowed/separated	Senior high school	1001–2000	Urban	Medical insurance	No	1	≤3	Acute leukemia	Leukemia	New onset	None or inductive therapy	2	1	1	1	1	1	1	1	1	1	1	2	1	2	1	1	1	3	3	2	3	3	3	1	3	3	2	2	3	4	4	3	4	4
132	female	77	≥56	Single/divorced/widowed/separated	Primary school or below	1001–2000	Urban	Medical insurance	Yes	1	≤3	Acute leukemia	Leukemia	New onset	Consolidation therapy	1	1	1	1	1	1	1	1	1	1	1	1	2	2	2	1	1	2	3	4	3	1	2	4	2	3	2	2	1	4	3	4	4	5
133	female	34	≤35	Married/cohabiting	Junior high school	≤1000	Rural	Self-payment	No	20	>12	Acute leukemia	Leukemia	Persistence	Intensive therapy	2	1	1	1	1	1	1	1	1	1	2	1	1	2	1	1	1	3	3	2	4	2	3	1	3	3	1	2	1	5	4	4	4	3
134	female	49	36–55	Married/cohabiting	Junior high school	≤1000	Urban	Medical insurance	Yes	1	≤3	Acute leukemia	Leukemia	New onset	None or inductive therapy	2	1	1	1	1	1	1	1	1	2	1	1	1	1	1	1	1	1	4	1	1	1	1	1	1	4	1	4	1	4	4	5	4	4
135	female	63	≥56	Married/cohabiting	Junior high school	1001–2000	Urban	Medical insurance	Yes	1	≤3	Acute leukemia	Leukemia	New onset	None or inductive therapy	1	1	1	1	1	1	1	1	1	1	1	1	1	1	2	1	2	3	3	3	3	2	2	2	2	3	3	3	3	3	4	3	3	4
136	female	31	≤35	Single/divorced/widowed/separated	Junior college	≤1000	Urban	Self-payment	No	19	>12	Acute leukemia	Leukemia	Persistence	Consolidation therapy	1	1	1	1	1	2	1	1	1	1	1	1	1	1	1	2	1	3	4	1	3	1	4	2	3	4	3	2	2	5	5	4	5	5
137	female	44	36–55	Married/cohabiting	Junior college	1001–2000	Urban	Medical insurance	Yes	8	7–12	Acute leukemia	Leukemia	Persistence	Intensive therapy	2	1	1	1	1	1	1	1	1	1	1	1	1	1	1	1	2	3	4	2	3	2	3	3	3	3	3	2	3	4	4	3	5	5
138	female	52	36–55	Married/cohabiting	Junior high school	1001–2000	Urban	Medical insurance	No	1	≤3	Acute leukemia	Leukemia	Relapse/treatment failure	Consolidation therapy	1	1	1	1	1	1	1	1	1	1	1	1	1	1	1	1	1	4	4	1	4	1	4	1	4	4	4	1	4	5	5	5	5	5
139	female	45	36–55	Married/cohabiting	Junior high school	≤1000	Rural	Medical insurance	No	14	>12	Acute leukemia	Leukemia	Persistence	Intensive therapy	1	1	1	1	1	1	1	1	1	1	1	1	1	1	1	1	1	1	1	1	1	1	1	1	3	3	4	1	4	5	5	5	5	5
140	female	44	36–55	Married/cohabiting	Senior high school	1001–2000	Urban	Medical insurance	No	6	4–6	Acute leukemia	Leukemia	Persistence	Consolidation therapy	1	1	1	1	1	1	1	1	1	1	1	1	1	1	1	1	1	4	4	4	4	4	4	4	4	4	4	4	4	5	5	5	5	5
141	male	19	≤35	Single/divorced/widowed/separated	Junior high school	≥3000	Urban	Medical insurance	No	39	>12	Chronic leukemia	Leukemia	Persistence	Consolidation therapy	4	4	3	3	1.6	5	2	2	3	4	1	3	3	5	5	3	5	4	3	3	3	3	4	2	4	3	4	4	2	4	3	4	3	4
142	male	31	≤35	Single/divorced/widowed/separated	Senior high school	≤1000	Urban	Medical insurance	Yes	1	≤3	Chronic leukemia	Leukemia	New onset	Intensive therapy	2	1	1	3	2	5	5	1	1	1	1	3	5	5	2	5	2	4	4	3	4	1	3	4	4	2	1	3	1	2	1	2	1	5
143	male	30	≤35	Married/cohabiting	University or above	≥3000	Urban	Medical insurance	Yes	2	≤3	Chronic leukemia	Leukemia	Persistence	Consolidation therapy	1	2	3	2	1	3	3	3	3	3	3	3	2	4	2	1	2	3	1	4	3	2	2	2	2	2	2	2.8	1	4	3	2	3	3
144	male	66	≥56	Married/cohabiting	Junior college	2001–3000	Urban	Medical insurance	Yes	5	4–6	Chronic leukemia	Leukemia	Persistence	Consolidation therapy	4	4	1.7	2.3	2	2	2	1.7	2	2	1.4	2.2	2.1	2.3	2	2	2	2	2	4	4	3	2	3	1	2.8	1	4	1	3	3	1	3	3
145	male	61	≥56	Married/cohabiting	Junior high school	≤1000	Rural	Self-payment	Yes	4	4–6	Chronic leukemia	Leukemia	Relapse/treatment failure	Consolidation therapy	2	2	3	4	2	2	2	4	1	1	1	1	1	5	2	1	1	1	1	3	1	2	3	4	3	3	2	1	1	4	1	1	3	5
146	male	28	≤35	Single/divorced/widowed/separated	University or above	≥3000	Urban	Medical insurance	No	14	>12	Chronic leukemia	Leukemia	Persistence	None or inductive therapy	3	1	2	2	1	1	1	2	1	1	1	2	2	2	2	2	1	3	3	2	3	2	3	3	3	3	2	3	2	5	4	4	4	5
147	male	57	≥56	Married/cohabiting	Senior high school	≤1000	Urban	Medical insurance	No	1	≤3	Chronic leukemia	Leukemia	New onset	None or inductive therapy	2	1	1	1	1	1	1	2	1	1	1	2	2	2	1	1	2	4	4	4	4	1	4	4	4	4	4	4	4	4	4	5	5	4
148	male	36	36–55	Married/cohabiting	Junior high school	≥3000	Rural	Self-payment	Yes	2	≤3	Chronic leukemia	Leukemia	New onset	None or inductive therapy	1	1	1	1	1	1	1	1	1	1	1	1	1	3	2	1	3	3	4	2	4	2	4	1	3	4	3	4	3	3	4	4	4	4
149	male	35	≤35	Married/cohabiting	Junior high school	≤1000	Rural	Self-payment	Yes	1	≤3	Chronic leukemia	Leukemia	New onset	None or inductive therapy	1	1	1	2	1	1	1	1	1	1	1	1	1	2	3	1	2	4	4	3	4	2	4	3	4	3	2	1	2	5	4	3	5	4
150	male	66	≥56	Married/cohabiting	University or above	≥3000	Urban	Medical insurance	Yes	2	≤3	Chronic leukemia	Leukemia	Persistence	Consolidation therapy	1	1	1	1	1	1	1	1	1	1	1	1	1	1	1	1	1	3	3	2	2	2	3	2	3	3	3	2	3	5	5	3	5	5
151	female	44	36–55	Married/cohabiting	Junior high school	≤1000	Rural	Self-payment	No	1	≤3	Chronic leukemia	Leukemia	New onset	None or inductive therapy	2	2	2	2	2	2	2	2	2	2	2	2	2	2	2	2	2	3	2	1	3	2	3	4	4	3	2	3	3	4	4	4	4	4
152	female	44	36–55	Married/cohabiting	Junior high school	≤1000	Rural	Self-payment	No	1	≤3	Chronic leukemia	Leukemia	Relapse/treatment failure	Consolidation therapy	2	1	2	4	1	3	1	1	1	1	1	2	2	2	1	1	1	2	4	2	3	1	4	3	4	4	3	3	3	4	3	4	4	4
153	female	25	≤35	Single/divorced/widowed/separated	University or above	1001–2000	Urban	Medical insurance	No	10	7–12	Chronic leukemia	Leukemia	Persistence	None or inductive therapy	2	1	2	2	1	1	1	1	2	1	1	1	1	2	1	1	1	4	4	1	4	1	4	3	4	4	4	1	2	4	4	4	4	4
154	male	33	≤35	Married/cohabiting	Junior high school	≤1000	Rural	Self-payment	No	31	>12	Multiple myeloma	Non-leukemia	Persistence	None or inductive therapy	3	2	3	4	3	4	2	3	5	4	4	5	4	5	2	3	2	1	2	4	2	4	1	4	1	2	2	3	1	3	2	2	2	5
155	male	60	≥56	Married/cohabiting	Junior high school	≤1000	Urban	Medical insurance	Yes	1	≤3	Multiple myeloma	Non-leukemia	Persistence	None or inductive therapy	4	3	3	4	2	4	3	2	4	3	3	4	4	3	2	3	2	1	1	4	1	2	1	4	1	4	1	3	1	3	3	3	3	4
156	male	51	36–55	Married/cohabiting	Junior high school	1001–2000	Urban	Medical insurance	Yes	3	≤3	Multiple myeloma	Non-leukemia	Persistence	Consolidation therapy	3	2	1	3	2	2	3	3	2	3	3	2	2	2	3	3	3	2	2	2	3	2	3	2	3	3	4	2	3	4	3	4	3	4
157	male	64	≥56	Married/cohabiting	Junior high school	≤1000	Rural	Self-payment	Yes	4	4–6	Multiple myeloma	Non-leukemia	Relapse/treatment failure	Consolidation therapy	1	1	2	3	2	5	3	2	4	3	1	3	1	1	2	3	1	2	1	3	3	2	3	2	3	3	2	3	3	3	4	4	4	5
158	male	55	36–55	Married/cohabiting	Senior high school	1001–2000	Urban	Medical insurance	No	1	≤3	Multiple myeloma	Non-leukemia	New onset	None or inductive therapy	2	1	3	3	2	2	2	2	2	2	2	3	2	2	2	2	2	3	3	2	4	2	4	2	3	3	3	2	3	4	3	3	4	4
159	male	74	≥56	Married/cohabiting	Junior college	1001–2000	Rural	Medical insurance	No	5	4–6	Multiple myeloma	Non-leukemia	Persistence	Consolidation therapy	2	2	2	2	1	2	1	2	2	1	3	3	3	2	2	3	2	2	2	3	2	1	2	3	1	1	3	3	3	4	3	3	2	3
160	male	59	≥56	Married/cohabiting	Senior high school	≥3000	Rural	Medical insurance	No	3	≤3	Multiple myeloma	Non-leukemia	Persistence	Consolidation therapy	2	1	1	2	1	1	2	1	3	1	2	1	3	2	2	2	3	4	3	2	3	1	3	2	4	3	2	1	2	4	5	4	5	5
161	male	69	≥56	Married/cohabiting	Junior high school	1001–2000	Urban	Self-payment	Yes	4	4–6	Multiple myeloma	Non-leukemia	Persistence	Consolidation therapy	1	1	1	2	1	1	4	4	2	3	1	2	1	1	1	1	1	4	4	1	4	1	1	3	2	3	3	3	3	4	4	4	4	4
162	male	49	36–55	Married/cohabiting	Junior college	2001–3000	Urban	Medical insurance	No	3	≤3	Multiple myeloma	Non-leukemia	Persistence	None or inductive therapy	2	1	1	1	1	1	1	1	1	3	1	2	2	2	2	1	1	2	2	2	3	2	2	3	3	3	3	3	2	4	4	4	4	4
163	male	59	≥56	Married/cohabiting	Senior high school	1001–2000	Urban	Medical insurance	Yes	1	≤3	Multiple myeloma	Non-leukemia	New onset	None or inductive therapy	1	1	2	2	1	1	1	3	1	1	1	1	2	1	1	1	2	1	3	4	4	2	3	4	4	4	4	1	3	4	3	3	4	5
164	male	75	≥56	Married/cohabiting	Primary school or below	1001–2000	Urban	Medical insurance	Yes	42	>12	Multiple myeloma	Non-leukemia	Relapse/treatment failure	Consolidation therapy	1	2	1	1	1	1	1	1	1	1	3	1	1	2	1	1	3	3	1	1	1	1	1	1	1	1	1	1	1	3	3	4	3	3
165	male	68	≥56	Married/cohabiting	Junior college	≥3000	Urban	Medical insurance	Yes	46	>12	Multiple myeloma	Non-leukemia	Persistence	Intensive therapy	1	1	1	1	1	1	1	1	2	1	1	1	1	3	1	1	2	2	3	2	2	2	3	3	3	3	2	3	3	3	4	3	3	3
166	male	45	36–55	Married/cohabiting	Senior high school	≤1000	Urban	Medical insurance	Yes	7	7–12	Multiple myeloma	Non-leukemia	Persistence	None or inductive therapy	1	1	1	1	1	1	1	1	1	1	1	2	1	1	1	1	1	3	3	2	3	3	3	2	3	3	3	2	3	4	4	4	4	4
167	female	60	≥56	Married/cohabiting	Junior high school	1001–2000	Rural	Self-payment	Yes	20	>12	Multiple myeloma	Non-leukemia	Persistence	None or inductive therapy	2	2	2	4	2	2	2	2	2	3	1	3	4	4	2	2	3	2	2	3	2	2	3	3	3	2	2	2	2	4	3	3	4	4
168	female	55	36–55	Married/cohabiting	University or above	≥3000	Urban	Medical insurance	No	7	7–12	Multiple myeloma	Non-leukemia	Persistence	None or inductive therapy	2	1	1	5	2	4	5	1	2	1	1	1	3	3	3	1	5	3	3	3	4	2	4	4	4	4	3	4	2	4	3	5	5	4
169	female	40	36–55	Married/cohabiting	Junior high school	≤1000	Rural	Self-payment	No	27	>12	Multiple myeloma	Non-leukemia	Persistence	Intensive therapy	2	2	2	2	2	2	2	2	2	2	2	2	2	3	3	2	3	3	2	3	3	3	3	3	3	2	2	2	2	3	3	3	4	3
170	female	50	36–55	Married/cohabiting	Junior high school	1001–2000	Urban	Medical insurance	No	4	4–6	Multiple myeloma	Non-leukemia	Persistence	Consolidation therapy	3	1	2	3	1	3	3	2	2	2	2	3	2	1	2	2	2	2	3	4	3	2	3	4	3	3	3	2	3	4	3	4	3	5
171	female	39	36–55	Married/cohabiting	Senior high school	≤1000	Urban	Medical insurance	Yes	78	>12	Multiple myeloma	Non-leukemia	Relapse/treatment failure	Consolidation therapy	2	2	1	4	2	2	2	2	2	2	1	1	2	1	2	1	2	2	2	3	1	1	2	4	4	1	1	4	1	2	3	3	4	4
172	female	61	≥56	Married/cohabiting	Senior high school	2001–3000	Urban	Medical insurance	Yes	4	4–6	Multiple myeloma	Non-leukemia	Persistence	None or inductive therapy	1	1	1	2	2	1	1	2	3	3	1	1	2	1	2	2	3	3	3	2	2	3	2	4	3	3	3	3	3	4	3	4	4	4
173	female	66	≥56	Single/divorced/widowed/separated	Senior high school	1001–2000	Urban	Medical insurance	Yes	2	≤3	Multiple myeloma	Non-leukemia	Persistence	Consolidation therapy	2	1	1	2	1	3	1	1	1	1	1	4	1	1	1	3	1	3	1	2	3	1	2	3	2	1	1	1	2	4	4	5	5	5
174	female	81	≥56	Married/cohabiting	Senior high school	1001–2000	Urban	Medical insurance	No	3	≤3	Multiple myeloma	Non-leukemia	Relapse/treatment failure	Consolidation therapy	1	1	1	1	1	1	1	1	2	1	1	2	2	1	1	2	2	2	3	2	3	2	2	3	2	3	3	2	3	3	3	4	3	4
175	female	68	≥56	Married/cohabiting	University or above	≤1000	Urban	Medical insurance	Yes	12	7–12	Multiple myeloma	Non-leukemia	Relapse/treatment failure	Consolidation therapy	1	1	1	1	1	1	1	1	1	1	1	1	2	3	2	1	2	3	3	3	3	3	3	2	3	3	3	3	3	3	4	3	3	4
176	female	50	36–55	Married/cohabiting	Junior high school	1001–2000	Urban	Medical insurance	No	24	>12	Multiple myeloma	Non-leukemia	Persistence	Consolidation therapy	3	2	1	2	1	1	1	1	1	1	1	1	1	1	1	1	1	1	1	3	1	1	1	4	1	1	3	3	1	4	3	4	2	2
177	female	62	≥56	Married/cohabiting	Junior college	1001–2000	Urban	Medical insurance	No	1	≤3	Multiple myeloma	Non-leukemia	Persistence	None or inductive therapy	1	1	1	1	1	1	1	1	1.8	1	1	2	2	1	1	1	1	3	3	2	3	1	3	2	2.9	3	3	2	3	4	3	4	4	4
178	female	70	≥56	Married/cohabiting	Junior high school	≥3000	Urban	Medical insurance	Yes	1	≤3	Multiple myeloma	Non-leukemia	New onset	None or inductive therapy	2	1	1	1	1	1	1	1	1	1	1	2	1	1	1	1	1	3	1	3	1	4	1	4	1	1	1	1	1	4	1	5	3	1
179	female	50	36–55	Married/cohabiting	Junior high school	1001–2000	Urban	Medical insurance	Yes	13	>12	Multiple myeloma	Non-leukemia	New onset	None or inductive therapy	1	1	1	1	1	1	1	1	1	1	1	1	2	2	1	1	1	1	3	1	3	1	3	4	3	2	3	2	1	4	4	4	4	4
180	female	83	≥56	Married/cohabiting	University or above	≥3000	Urban	Medical insurance	No	2	≤3	Multiple myeloma	Non-leukemia	Relapse/treatment failure	Consolidation therapy	1	1	1	1	1	1	1	1	1	1	1	1	1	1	1	1	1	4	4	3	4	3	4	1	4	4	4	1	4	5	5	4	5	4
181	female	44	36–55	Married/cohabiting	Primary school or below	≤1000	Urban	Self-payment	Yes	5	4–6	Myelodysplastic syndrome	Non-leukemia	Relapse/treatment failure	Consolidation therapy	5	2	5	4	4	3	3	2	2	4	3	5	4	5	3	3	4	1	2	3	3	2	3	2	2.9	2	3	4	1	3	2	1	4	3
182	female	60	≥56	Married/cohabiting	Junior high school	≤1000	Urban	Medical insurance	Yes	1	≤3	Myelodysplastic syndrome	Non-leukemia	New onset	None or inductive therapy	1	1	1	1	1	1	1	1	1	1	1	1	2	1	1	1	1	1	1	2	2	1	1	1	1	1	3	2	2	3	3	4	3	5
183	male	61	≥56	Married/cohabiting	University or above	≥3000	Urban	Medical insurance	Yes	1	≤3	Non-Hodgkin’s lymphoma	Non-leukemia	Relapse/treatment failure	Intensive therapy	3	3	1.7	4	4	4	4	4	5	4	3	4	4	4	3	4	4	2	1	3	3	2	4	2.8	1	3	3	3	3	3	3	3	1	4
184	male	43	36–55	Married/cohabiting	Junior high school	≥3000	Urban	Medical insurance	No	25	>12	Non-Hodgkin’s lymphoma	Non-leukemia	Relapse/treatment failure	None or inductive therapy	3	4	4	5	2	3	3	2	5	4	1	5	5	4	3	4	4	2	1	3	3	2	3	4	1	2	3	2	4	3	2	2	2	1
185	male	23	≤35	Single/divorced/widowed/separated	University or above	≤1000	Urban	Medical insurance	No	38	>12	Non-Hodgkin’s lymphoma	Non-leukemia	Relapse/treatment failure	Intensive therapy	2	2	2	2	2	2	2	3	1	2	1	2	4	2	3	3	2	2	2	2	3	1	3	3	3	3	2	3	1	3	3	4	3	4
186	male	65	≥56	Married/cohabiting	Junior high school	1001–2000	Urban	Medical insurance	Yes	25	>12	Non-Hodgkin’s lymphoma	Non-leukemia	Relapse/treatment failure	Intensive therapy	2	2	2	2	1	2	2	2	2	2	2	2	2	4	2	2	2	3	3	2	3	3	2	2	2	2	3	2	2	4	4	4	3	3
187	male	24	≤35	Married/cohabiting	Senior high school	≥3000	Rural	Self-payment	No	1	≤3	Non-Hodgkin’s lymphoma	Non-leukemia	Persistence	None or inductive therapy	2	1	1	2	1	1	1	3	4	3	1	4	2	3	2	2	1	4	4	2	4	1	4	2	4	4	3	3	2	4	5	3	5	5
188	male	53	36–55	Married/cohabiting	Primary school or below	≤1000	Rural	Medical insurance	No	10	7–12	Non-Hodgkin’s lymphoma	Non-leukemia	Persistence	None or inductive therapy	2	1	2	2	2	1	1	2	2	3	3	2	3	2	2	2	2	4	4	3	2	2	3	3	4	3	3	2	3	5	4	3	4	4
189	male	53	36–55	Married/cohabiting	Junior college	1001–2000	Urban	Medical insurance	Yes	3	≤3	Non-Hodgkin’s lymphoma	Non-leukemia	Persistence	Consolidation therapy	2	1	2	3	1	2	2	2	2	3	2	2	2	2	2	2	1	2	2	2	2	2	2	3	2	2	2	2	2	3	3	3	3	3
190	male	51	36–55	Married/cohabiting	Senior high school	≤1000	Rural	Medical insurance	Yes	1	≤3	Non-Hodgkin’s lymphoma	Non-leukemia	New onset	None or inductive therapy	2	1	1	3	2	3	2	2	1	1	1	2	1	3	3	3	2	3	4	3	3	2	3	4	3	4	3	3	3	3	3	3	3	3
191	male	36	36–55	Married/cohabiting	University or above	≥3000	Urban	Medical insurance	Yes	4	4–6	Non-Hodgkin’s lymphoma	Non-leukemia	Persistence	Consolidation therapy	2	1	2	3	1	2	2	1	2	3	2	3	2	1	2	2	1	3	1	3	4	1	4	4	4	3	3	4	2	3	4	4	4	4
192	male	57	≥56	Married/cohabiting	Junior college	2001–3000	Urban	Medical insurance	No	60	>12	Non-Hodgkin’s lymphoma	Non-leukemia	Relapse/treatment failure	Consolidation therapy	2	1	2	2	1	2	2	2	2	2	2	2	2	1	2	2	1	3	3	3	3	2	3	2	3	3	3	2	3	3	3	4	3	4
193	male	65	≥56	Married/cohabiting	Junior high school	≤1000	Rural	Self-payment	No	2	≤3	Non-Hodgkin’s lymphoma	Non-leukemia	Relapse/treatment failure	Consolidation therapy	1	1	2	2	2	2	2	2	2	2	1	1	2	1	2	2	2	2	3	4	3	2	1	3	2	3	2	3	2	2	2	2	2	2
194	male	43	36–55	Married/cohabiting	Junior high school	≤1000	Rural	Self-payment	No	2	≤3	Non-Hodgkin’s lymphoma	Non-leukemia	Persistence	Consolidation therapy	1	1	1	2	1	2	1	2	1	1	1	3	3	2	2	3	1	4	4	4	4	2	3	4	3	1	3	3	2	3	4	4	4	4
195	male	64	≥56	Married/cohabiting	Junior high school	1001–2000	Urban	Medical insurance	No	30	>12	Non-Hodgkin’s lymphoma	Non-leukemia	Persistence	None or inductive therapy	2	2	2	2	2	2	1	1	1	1	1	3	4	1	1	1	1	3	3	3	3	3	3	1	3	3	3	3	1	3	3	1	4	4
196	male	62	≥56	Married/cohabiting	Primary school or below	≤1000	Rural	Medical insurance	Yes	1	≤3	Non-Hodgkin’s lymphoma	Non-leukemia	New onset	None or inductive therapy	1	1	1	2	2	1	2	1	2	2	1	1	2	1	2	2	2	3	2	3	2	3	2	3	2	3	2	3	2	4	4	3	4	4
197	male	35	≤35	Married/cohabiting	Senior high school	2001–3000	Urban	Medical insurance	No	4	4–6	Non-Hodgkin’s lymphoma	Non-leukemia	Relapse/treatment failure	Consolidation therapy	2	1	1	2	1	1	1	1	2	2	1	2	2	2	2	1	2	2	4	3	4	3	4	4	3	4	2	3	3	4	4	4	4	4
198	male	44	36–55	Married/cohabiting	University or above	2001–3000	Urban	Medical insurance	No	3	≤3	Non-Hodgkin’s lymphoma	Non-leukemia	Persistence	Consolidation therapy	1	1	1	1	1	1	1	3	1	3	1	1	1	3	3	1	1	4	4	2	4	1	4	1	4	4	3	3	2	5	5	5	5	5
199	male	67	≥56	Married/cohabiting	University or above	≥3000	Urban	Medical insurance	Yes	4	4–6	Non-Hodgkin’s lymphoma	Non-leukemia	Persistence	Consolidation therapy	2	1	1	1	1	2	1	1.7	1	1	1	2	1	1	1	1	2	3	4	2.6	4	2.1	4	2.8	4	4	3	2.8	3	4	4	3.52	5	5
200	male	35	≤35	Married/cohabiting	Senior high school	2001–3000	Urban	Medical insurance	No	2	≤3	Non-Hodgkin’s lymphoma	Non-leukemia	New onset	None or inductive therapy	2	1	1	2	1	1	1	1	1	1	1	2	2	1	1	1	1	4	4	3	4	1	4	1	4	4	4	4	3	5	4	4	4	4
201	male	70	≥56	Married/cohabiting	Primary school or below	1001–2000	Urban	Medical insurance	No	1	≤3	Non-Hodgkin’s lymphoma	Non-leukemia	Persistence	Consolidation therapy	1	1	1	1	1	1	1	1	1	1	1	1	1	2	2	1	2	1	2	1	2	2	2	1	3	1	2	1	1	4	4	3	4	4
202	male	59	≥56	Married/cohabiting	Junior high school	1001–2000	Rural	Medical insurance	No	1	≤3	Non-Hodgkin’s lymphoma	Non-leukemia	Persistence	None or inductive therapy	1	1	1	1	1	1	1	1	1	1	1	1	2	2	1	1	1	2	2	4	2	1	1	2	3	3	3	2	1	4	4	3	3	3
203	male	30	≤35	Married/cohabiting	Junior college	1001–2000	Urban	Medical insurance	No	4	4–6	Non-Hodgkin’s lymphoma	Non-leukemia	Persistence	Intensive therapy	1	1	2	1	1	1	1	1	1	1	1	1	1	2	1	1	1	3	3	2	3	1	3	2	3	3	3	3	2	4	4	3	4	4
204	male	67	≥56	Married/cohabiting	University or above	≥3000	Urban	Medical insurance	Yes	6	4–6	Non-Hodgkin’s lymphoma	Non-leukemia	Persistence	Intensive therapy	1	1	1	1	1	2	1	1	1	1	1	1	1	1	1	1	1	4	1	1	4	1	1	3	3	4	3	1	1	4	3	4	4	3
205	male	54	36–55	Married/cohabiting	Primary school or below	1001–2000	Rural	Self-payment	No	3	≤3	Non-Hodgkin’s lymphoma	Non-leukemia	Persistence	None or inductive therapy	1	1	1	1	1	1	1	1	1	1	1	1	1	1	1	1	1	3	3	1	1	1	3	1	3	3	3	1	3	5	5	4	4	4
206	male	59	≥56	Married/cohabiting	Primary school or below	≤1000	Rural	Self-payment	No	2	≤3	Non-Hodgkin’s lymphoma	Non-leukemia	Persistence	Intensive therapy	1	1	1	1	1	1	1	1	1	1	1	1	1	1	1	1	1	2	2	3	3	2	2	3	3	2	2	3	2	4	4	3	3	3
207	male	20	≤35	Single/divorced/widowed/separated	Junior high school	1001–2000	Rural	Self-payment	Yes	1	≤3	Non-Hodgkin’s lymphoma	Non-leukemia	New onset	None or inductive therapy	1	1	1	1	1	1	1	1	1	1	1	1	1	1	1	1	1	4	4	1	4	1	3	1	4	4	4	4	4	4	3	4	5	5
208	female	51	36–55	Married/cohabiting	Junior high school	1001–2000	Urban	Medical insurance	No	1	≤3	Non-Hodgkin’s lymphoma	Non-leukemia	Persistence	None or inductive therapy	4	2	4	4	4	3	3	2	3	5	1	4	2	2	2	4	2	2	2	4	2	4	3	4	2	2	3	4	2	3	2	2	2	3
209	female	66	≥56	Married/cohabiting	Junior high school	2001–3000	Rural	Medical insurance	Yes	5	4–6	Non-Hodgkin’s lymphoma	Non-leukemia	Persistence	Consolidation therapy	2	4	3	4	3	2	2	2	3	4	1	3	4	4	3	3	3	2	2	4	3	2	2	4	1	3	2	3	3	3	3	4	3	5
210	female	55	36–55	Married/cohabiting	Senior high school	≤1000	Rural	Self-payment	Yes	1	≤3	Non-Hodgkin’s lymphoma	Non-leukemia	New onset	None or inductive therapy	3	1	3	4	2	2	2	3	3	2	2	3	2	3	2	3	2	3	3	3	3	2	3	2	3	2	3	2	2	4	2	3	2	3
211	female	61	≥56	Married/cohabiting	Junior high school	1001–2000	Urban	Medical insurance	Yes	37	>12	Non-Hodgkin’s lymphoma	Non-leukemia	Relapse/treatment failure	None or inductive therapy	3	2	2	4	4	3	2	3	2	2	1	3	2	1	2	2	2	3	2	4	2	2	2	4	2	3	3	3	3	4	2	3	2	5
212	female	54	36–55	Married/cohabiting	Junior college	1001–2000	Urban	Medical insurance	Yes	5	4–6	Non-Hodgkin’s lymphoma	Non-leukemia	Persistence	Consolidation therapy	2	2	2	2	3	2	2	2	2	2	2	2	3	2	3	3	3	1	1	3	1	1	3	2	2	3	3	3	3	4	3	4	3	4
213	female	61	≥56	Married/cohabiting	Junior high school	1001–2000	Urban	Self-payment	Yes	2	≤3	Non-Hodgkin’s lymphoma	Non-leukemia	Relapse/treatment failure	None or inductive therapy	2	1	1	2	1	3	1	1	1	2	2	4	2	4	2	3	4	3	1	4	2	3	4	4	1	2	3	3	1	3	2	4	2	3
214	female	53	36–55	Single/divorced/widowed/separated	Primary school or below	1001–2000	Urban	Medical insurance	Yes	3	≤3	Non-Hodgkin’s lymphoma	Non-leukemia	Persistence	Consolidation therapy	2	2	2	3	2	2	2	2	1	1	1	1	3	3	2	2	2	4	2	2	3	2	4	2	3	4	3	3	3	3	3	4	3	5
215	female	54	36–55	Married/cohabiting	Senior high school	1001–2000	Urban	Medical insurance	Yes	4	4–6	Non-Hodgkin’s lymphoma	Non-leukemia	Relapse/treatment failure	Consolidation therapy	1	1	1	2	1	2	2	2	3	2	3	3	3	2	2	2	1	2	2	3	4	2	3	4	1	2	1	3	1	5	2	2	1	3
216	female	74	≥56	Married/cohabiting	Senior high school	≥3000	Urban	Medical insurance	Yes	55	>12	Non-Hodgkin’s lymphoma	Non-leukemia	Persistence	Intensive therapy	2	2	1	2	1	2	2	2	3	2	1	2	2	1	2	1	2	3	2	3	3	2	3	3	3	3	3	3	3	4	3	4	4	4
217	female	67	≥56	Single/divorced/widowed/separated	University or above	≥3000	Urban	Medical insurance	Yes	3	≤3	Non-Hodgkin’s lymphoma	Non-leukemia	Relapse/treatment failure	Consolidation therapy	1	1	1	1	2	2	2	1.7	2	1	1	2	1	2	2	2	2	2	2	2	3	3	3	2	2	2	3	3	3	4	4	3	4	4
218	female	59	≥56	Married/cohabiting	Junior high school	≤1000	Urban	Self-payment	Yes	1	≤3	Non-Hodgkin’s lymphoma	Non-leukemia	New onset	None or inductive therapy	1	1	1	2	1	1	1	1	1	1	1	2	1	1	1	1	1	3	3	3	4	1	4	3	4	4	4	4	4	4	3	4	4	4
219	female	65	≥56	Married/cohabiting	Primary school or below	≤1000	Rural	Medical insurance	Yes	4	4–6	Non-Hodgkin’s lymphoma	Non-leukemia	New onset	None or inductive therapy	1	1	2	2	1	1	1	1	1	1	1	1	1	1	1	1	1	1	1	1	1	1	1	1	3	1	3	1	1	4	4	4	4	4
220	female	60	≥56	Married/cohabiting	Junior college	≥3000	Urban	Medical insurance	Yes	2	≤3	Non-Hodgkin’s lymphoma	Non-leukemia	Persistence	None or inductive therapy	1	1	1	1	1	1	1	1	1	1	1	1	1	1	1	1	1	4	4	1	4	1	4	1	4	4	4	4	4	4	4	4	5	4
221	female	53	36–55	Married/cohabiting	Junior college	1001–2000	Urban	Medical insurance	Yes	1	≤3	Non-Hodgkin’s lymphoma	Non-leukemia	Persistence	None or inductive therapy	1	1	1	1	1	1	1	1	1	1	1	1	1	1	1	1	1	4	4	1	4	1	4	1	4	4	3	1	3	4	5	5	5	5
222	male	32	≤35	Married/cohabiting	University or above	2001–3000	Urban	Medical insurance	Yes	60	>12	Hodgkin’s lymphoma	Non-leukemia	Persistence	Intensive therapy	4	2	1	3	1	4	4	3	1	3	1	3	2	1	3	1	1	2	1	4	3	3	3	4	2	2	2	3	1	3	4	4	3	2
223	male	25	≤35	Single/divorced/widowed/separated	University or above	≤1000	Urban	Self-payment	No	2	≤3	Hodgkin’s lymphoma	Non-leukemia	Persistence	Consolidation therapy	2	1	1	1	1	2	2	1	2	2	2	2	1	2	2	2	2	3	3	2	3	2	3	3	3	3	2	2	2	2	3	4	3	3
224	male	57	≥56	Married/cohabiting	Senior high school	1001–2000	Urban	Medical insurance	No	1	≤3	Hodgkin’s lymphoma	Non-leukemia	Persistence	None or inductive therapy	2	1	1	2	1	1	1	1	2	1	1	1	2	1	1	1	1	3	4	2	1	1	3	3	2	1	2	1	2	4	5	4	4	5
225	female	28	≤35	Single/divorced/widowed/separated	University or above	1001–2000	Urban	Medical insurance	No	72	>12	Hodgkin’s lymphoma	Non-leukemia	Persistence	Intensive therapy	2	1	1	2	1	1	1	1	1	1	1	2	1	2	2	1	1	3	3	2	3	1	3	3	3	3	3	2	2	4	4	4	3	4
[truncated: 36 more columns]
